# Supplementary material for: Feasibility of a smartphone app to enhance physical activity in progressive MS: a pilot randomized controlled pilot trial over three months
Source: PeerJ. 2020 Jun 23;8:e9303. doi: 10.7717/peerj.9303 (PMC7319035; doi:10.7717/peerj.9303)
Supplement: Supplemental Information 2 [file peerj-08-9303-s002.csv]

ID	Age	Sex	DDS	DDD	Weight	group	T25FW.1.try	T25FW.2.try	TTW	X2MWT	X6MWT	X9.HPT.dominant.hand.1.try	X9.HPT.dominant.hand.2.try	X9.HPT.non.dominant.hand.1.try	X9.HPT.non.dominant.hand.2.try	Five.Times.Sit.to.Stand.Test	SDMT.correct	Average.kcals.per.day	METs	Steps.Per.Minute	Daily.Average.of.Sedentary.Bouts	Vector.Magnitude.Average.Counts	Freedson..1998..Bouts	Average.MVPA.per.day	Steps.Average.Counts	Percentage.in.MVPA	GLT	EDSS	msws	fai
43.7246521483175	38	male	13	1	110	intervention	5.6	5.4	8.6	157	467	17.6	16.8	17.8	17.3	10.73	50	1942.938	2.01	13.4	51.4	407.1	21	123.074	2.2	0.1909	8	4	30	35
43.7246521483175	38	male	13	1	104	intervention	5.1	4.5	6	130	410	16.8	17.8	19.2	18.2	9.2	41	122.197	1.055	1	1273.2	155.9	10	30.5	1	0.0223	14	4	37	36
95.3725278782658	54	male	6	5	85	control	5	5	9.7	170	480	34.2	26.9	18.18	21.8	12.88	46	1208.167	1.395	5.8	686.5	184.2	31	118.35	1	0.0931	5	3.5	40	29
95.3725278782658	54	male	6	5	81.7	control	4.6	4.3	8.18	125	420	26	26.5	19	21	12.8	45	258.563	1.126	1.7	1178.9	331.1	63	65.6	1.7	0.0471	40	3.5	32	31
72.8038669002708	51	male	4	4	91	intervention	4.8	4	8.4	200	523	19.25	20.15	17.7	17.7	11.5	59	1208.894	1.369	5.6	984.6	161.2	51	110.436	0.9	0.0833	33	2.5	12	43
72.8038669002708	51	male	4	4	90	intervention	3.2	3.4	7.3	185	550	18.66	19.82	16.82	19.09	10.6	56	988.909	1.485	7	838.4	1204.2	69	221.1	7	0.17550000000000002	15	2.5	12	47
18.8370187187102	43	male	2	1	67	control	4	3.6	9.1	220	630	30.6	24.7	37.8	34.2	6.8	29	419.954	1.113	2.5	1077.4	80	37	44.981	0.4	0.0321	75	3.5	17	34
18.8370187187102	43	male	2	1	66	control	3.8	3.9	17.8	215	640	32.2	24.95	36.86	31.73	7.83	30	381.057	1.303	5.8	671.5	1282.6	49	237.8	5.8	0.1887	40	3.5	19	30
64.2348202788271	53	male	7	7	NA	control	5.4	5.7	10.2	NA	NA	17.8	26.3	18.3	19.1	NA	46	755.407	1.199	4	949.1	132.6	25	68.667	0.7	0.0504	17	4	46	43
64.2348202788271	53	male	7	7	67	control	5.5	6	11.1	130	370	19.8	19.7	22.9	20.4	9.9	47	831.319	1.479	8.2	614.5	1730.9	71	269.6	8.2	0.214	NA	4.5	51	49
86.8976082231384	54	female	30	10	88	control	8	7.5	18.2	127	363	18	15.4	16.4	15.9	27	65	NA	NA	NA	NA	NA	NA	NA	NA	NA	10.5	4	30	41
63.3022689516656	60	male	27	25	67	control	5	5.1	17.6	110	330	22.1	19.4	24.7	26.2	17	39	741.097	1.24	3.7	760.5	151	11	93.981	0.6	0.0735	0	6	54	25
63.3022689516656	60	male	27	25	64	control	4.5	5.1	9.3	150	395	21.6	18.7	20.8	18.2	7.8	40	437.312	1.315	5.1	557.1	1179.5	48	207.8	5.1	0.1649	18.5	6	44	32
17.1187089653686	43	female	13	10	98	intervention	4.5	4	18.56	201	578	19.62	19.29	20.21	21.34	10.21	66	878.326	1.233	3.1	1070.7	108.6	23	65.693	0.5	0.0482	6	3	21	42
17.1187089653686	43	female	13	10	109	intervention	4.86	5	24.17	156	436	20.31	19.77	21.95	20.88	9.7	71	1324.017	1.58	6.9	704	1473.4	61	271.8	6.9	0.2157	3	4	40	37
62.1205379134044	54	female	34	31	82	control	11.36	10.56	15.86	135	410	20.15	20.05	23.95	21.15	15.15	42	1212.47	1.312	5	701.9	180.1	24	89.083	0.8	0.0672	11	3	47	35
62.1205379134044	54	female	34	31	82	control	6.97	6.95	11.41	150	406	23.03	21.73	27.09	23.25	10.61	37	910.186	1.54	8.9	362.5	1897	69	316.3	8.9	0.251	25	NA	47	NA
62.1312343513127	48	female	NA	NA	74	control	7.5	8.2	NA	80	120	27.1	22.7	25.6	26.4	14.81	50	637.298	1.18	2.7	1041.6	98.9	30	62.148	0.5	0.0451	6	6	52	31
62.1312343513127	48	female	NA	NA	73	control	11	12.9	16.5	NA	NA	25.3	23.9	27.3	27.8	15.5	49	349.226	1.259	4.5	780.1	841.6	27	156.6	4.5	0.1243	6	6	47	38
71.6263325719628	52	female	19	15	74	intervention	4.68	5.11	9.93	154	469	22.93	20.55	26.3	24.8	9.91	48	630.362	1.178	3.1	930.2	106.8	17	60.563	0.5	0.0448	59	NA	30	39
71.6263325719628	52	female	19	15	76.2	intervention	4.35	5.05	10.34	172	536	22.41	20.71	26.98	22.53	8.95	52	687.424	1.431	8.4	608.4	1387.4	60	264.5	8.4	0.20989999999999998	NA	3.5	29	27
21.8685186582152	61	female	8	8	65	intervention	4.99	4.85	21.46	170	520	19.61	17.58	25.73	24.7	14.86	59	1277.693	1.377	6.9	470.7	276.8	16	137.521	1.2	0.1091	NA	3.5	NA	NA
21.8685186582152	61	female	8	8	65	intervention	4.9	4.8	19.5	174	498	18.1	24.9	17.2	22.8	17.95	65	516.655	1.365	7	401.8	266.5	18	257.4	1.2	0.2043	44	3.5	32	38
28.946277416544	30	female	23	21	57	intervention	4.43	4.42	9.15	180	521	22.46	22.09	21.95	18.28	9.09	41	1281.802	1.401	9	502.5	323.4	51	219.563	1.5	0.1712	34	5	33	44
28.946277416544	30	female	23	21	58	intervention	3.7	4.1	7.5	180	520	22	21.6	19.3	18.5	6.6	47	478.645	1.347	8	537.9	282.1	51	290.2	1.3	0.2303	37	NA	35	45
44.1331821819767	49	male	18	12	76	control	20.91	24.06	19.28	NA	NA	27.48	23.7	32.76	31.91	20.2	32	667.031	1.201	3.2	940	106.9	4	57.25	0.5	0.0454	0	6	40	34
44.1331821819767	49	male	18	12	76	control	NA	NA	NA	NA	NA	30.44	27.34	42.07	51.57	22.81	52	249.703	1.219	3.8	801.3	814.7	22	150	3.8	0.11900000000000001	0	6.5	48	19
46.942700234009	50	female	16	15	54	intervention	11.06	10.23	12.03	126	336	26.68	25.36	32.78	29.35	NA	33	804.661	1.219	5.7	735.3	245.1	41	142.938	0.9	0.1134	26	6	49	40
46.942700234009	50	female	16	15	54	intervention	4.4	6	9.6	100	360	23.88	24.1	29.6	25	12.6	33	279.087	1.205	5	874.5	1146.6	54	205.1	5	0.1628	NA	6	40	32
24.910927420482	49	female	13	8	50	control	6.46	6.23	12.68	159	479	41.18	32.21	26.28	22.91	13.4	49	854.636	1.213	7.3	556.1	257.8	36	167.229	1.2	0.1327	21	6	30	38
24.910927420482	49	female	13	8	NA	control	6.21	6	23.33	129	474	40.58	36.41	27.84	24.84	13.65	49	308.376	1.234	8	542.6	265.7	54	285.6	1.3	0.2267	9	4.5	46	31
47.3403877604287	49	female	35	35	53	control	5.37	5.11	12.17	160	481	29.26	29.18	25.68	24.71	9.74	47	487.789	1.349	10.5	370.5	420.8	62	387.6	1.7	0.30760000000000004	0	3.5	44	35
34.5573303948622	65	female	14	11	72	intervention	4.51	4.6	12.28	211	624	24.73	18.6	22.13	23.05	12.6	45	1616.975	1.481	8.7	329.7	277.2	10	145.542	1.4	0.1155	40	3.5	24	43
34.5573303948622	65	female	14	11	72	intervention	4.77	4.98	12.78	183	513	19.28	19.4	21.48	20.5	10.68	47	405.565	1.35	6.3	403.9	1213.7	46	215.3	6.3	0.17079999999999998	5	3.5	15	42
4.47363744443282	50	male	11	5	85	intervention	14.95	14.25	27.91	50	140	23.05	21.13	22.7	21.21	36.38	56	1216.266	1.414	6.7	655.3	313.4	53	126.875	1.1	0.1007	57	6	46	29
4.47363744443282	50	male	11	5	85	intervention	10.2	13.15	NA	65	165	19.4	20	22.17	20.01	34	52	762.738	1.411	7.1	491.5	281.8	29	204.7	1.2	0.1624	68	6	53	15
36.7294004107825	62	male	19	18	61	control	5.68	5.28	10.86	145	421	31.15	29.17	27.7	29.17	12.78	37	544.489	1.136	4.1	361.7	123.9	0	37.375	0.7	0.0291	0	3	13	39
76.861495062476	54	female	30	8	130	control	6.74	6.44	8.08	133	393	21.23	18.88	24.67	21.59	14.1	67	3670.104	1.901	8.7	322.8	349.6	52	204.563	1.4	0.1604	3	3	39	39
76.861495062476	54	female	30	8	130	control	5.23	4.86	9.75	166	479	22.61	20.77	20.4	23.28	14.94	56	2699.89	1.946	8.5	421.6	2153.9	84	371.8	8.5	0.295	17	6	48	37
33.6954275961034	56	female	36	17	58	control	5.88	6.15	14.81	132	357	21.23	24.41	24.87	21.54	10.4	49	1010.042	1.297	6.5	493.9	243.2	15	131.646	1.1	0.1039	31	3.5	39	45
33.6954275961034	56	female	36	17	59	control	6.28	6.34	9.07	122	402	21.07	20.55	23.8	21.38	9.37	45	333.463	1.27	5.8	496.6	213.1	5	215.8	1	0.17120000000000002	21	3	35	33
36.3894588369876	51	female	33	33	52	control	8.03	7.25	14.98	127	377	29.45	28.47	28.48	24.81	8.07	35	1078.702	1.292	7.7	410.5	320.7	56	208.021	1.3	0.1651	0	5	53	22
36.3894588369876	51	female	33	33	52	control	7.08	7.18	12.21	114	334	32.64	32.88	23.47	22.54	10.33	25	394.234	1.293	8.1	367	312.8	50	308.4	1.3	0.24480000000000002	20	5.5	51	25
59.5952185248025	49	male	10	8	62	intervention	6.11	5.42	16.08	160	481	25.08	20.88	27.23	23.57	10.36	52	1079.419	1.325	7.2	516.3	236.7	12	129.25	1.2	0.1026	19	2.5	25	41
59.5952185248025	49	male	10	8	63	intervention	5.44	5.55	14.67	160	472	24.38	32.54	25.98	26.07	10.98	38	565.352	1.396	8.5	444.3	259.9	18	271.8	1.4	0.2157	16	3	30	41
72.9000230708625	48	male	9	4	81	intervention	4.37	3.64	12.27	166	569	27.26	23.3	27.08	24.6	10.11	67	1587.41	1.498	8.8	482.7	275.9	28	150.125	1.5	0.1191	40	2.5	21	48
72.9000230708625	48	male	9	4	79.5	intervention	4.35	3.98	13.68	192	552	30.57	23.54	22.71	22.71	9.57	53	906.313	1.497	8.7	456.6	274.8	19	254.7	1.5	0.2022	50	3	20	43
59.0304667076562	48	female	18	11	65	control	5.24	5.48	15.48	177	502	17.08	17.48	23.97	21.5	13.73	57	1535.862	1.518	9.5	459.4	348.7	61	223.063	1.6	0.177	17	3	22	46
59.0304667076562	48	female	18	11	70	control	5.31	5.15	17.23	167	507	17.85	15.98	19.91	20.13	9.65	51	696.975	1.401	6.5	667.8	238.9	45	219.9	1.1	0.174	26	2.5	19	44
83.5527125806548	44	male	10	4	100	intervention	6.21	5.95	10.11	134	396	28.11	22.31	20	21.45	9.13	56	858.936	1.234	4.5	891.5	103.8	10	56.688	0.8	0.045	9	6	52	14
83.5527125806548	44	male	10	4	105	intervention	5.81	5.84	12.56	NA	NA	24.8	21.78	21.53	19.62	9.04	49	288.645	1.135	2.3	1040.8	61.8	4	60.4	0.4	0.0479	0	6	60	0
56.421278674854	44	male	5	2	100	intervention	4.34	4.61	8.67	193	523	20.75	18.5	20.84	22.7	13.6	65	1805.113	1.475	7.2	420.2	208.8	16	112.333	1.2	0.0897	9	2.5	31	47
56.421278674854	44	male	5	2	97	intervention	4.35	4.41	6.57	209	591	20.2	18.94	22.78	21.01	12.68	61	1290.656	1.586	8.9	436	242.3	37	251.3	1.5	0.19949999999999998	21	3	39	44
39.7993876021355	60	male	16	13	80	control	5.53	5.43	12.14	130	409	41.81	35.28	27.88	35.87	13.81	45	NA	NA	NA	NA	NA	NA	NA	NA	NA	NA	3	NA	NA
39.7993876021355	60	male	16	13	81	control	5.4	5.1	13.4	140	460	27.2	34	27.3	33.2	12.49	56	626.445	1.391	6.7	450.9	1347.2	52	219.4	6.7	0.17379999999999998	45	4	30	33
90.3657614176627	52	female	17	4	70	intervention	6.28	5.74	23.77	131	371	22.72	20.35	24.47	23.95	18.21	58	2376.502	1.85	13.5	403.5	446.3	136	320.104	2.3	0.2541	NA	3.5	30	40
90.3657614176627	52	female	17	4	70	intervention	6.37	6.27	17.07	126	410	19.78	20.08	24.47	22.78	20.81	35	1327.626	1.785	12.7	391.8	422.3	122	441.9	2.1	0.3507	56	3	27	45
26.3615303302649	64	female	23	16	63	intervention	15.46	16.75	12	51	147	26.06	24.65	24.48	24.28	14.61	50	1073.226	1.311	6.3	483.2	221.3	14	102.979	1.1	0.0817	NA	6	NA	NA
90.3987082000822	31	male	7	2	62	control	5.31	5.37	20.31	172	492	24.75	19.13	23.75	21.08	14.71	66	1091.935	1.336	7.3	564.2	245.6	7	140.771	1.2	0.1117	3	4	45	35
90.3987082000822	31	male	7	2	63	control	5.51	5.51	18.08	161	449	19.65	16.63	19.77	16.57	13.48	58	455.08	1.544	11.4	77.4	2344.9	22	285.4	11.4	0.3309	8	3.5	35	41
39.756387529429	59	male	2	1	82	control	8.97	8.87	12.18	93	164	21.55	20.91	24.8	22.38	19.27	47	1097.955	1.289	6.7	560	164.8	6	67.938	1.1	0.053900000000000003	20	3	41	37
39.756387529429	59	male	2	1	85	control	10.6	10.51	15.07	76	221	31.66	23.01	30.54	26.18	20.15	46	287.149	1.368	9.3	94.3	1482.9	18	147.5	9.3	0.17679999999999998	25	5.5	26	35
96.6714033160824	50	female	11	11	75	intervention	5.28	5.18	10.98	180	533	22.02	19.51	20.55	22.17	14.78	40	1175.464	1.406	7.5	781	212.5	36	138.104	1.2	0.1096	22	2.5	21	38
96.6714033160824	50	female	11	11	75	intervention	4.53	4.53	10.98	184	544	21.63	19.58	21.37	21.91	11.04	42	539.412	1.302	4.6	889.4	165.7	27	160.3	0.8	0.1272	16	3	20	32
96.6714033160824	50	female	11	11	75	intervention	4.53	4.53	10.98	184	544	21.63	19.58	21.37	21.91	11.04	42	539.412	1.302	4.6	889.4	165.7	27	160.3	0.8	0.1272	16	3	20	31
62.0679296273738	60	female	45	35	56	control	7.6	8.63	13.84	93	NA	24.05	23.55	32.64	25.03	14.42	16	NA	NA	NA	NA	NA	NA	NA	NA	NA	NA	3.5	NA	NA
76.4789719851688	53	male	20	0	73	intervention	6.31	5.81	8.15	159	464	25	21.27	23.87	21.02	13.95	28	1255.584	1.404	7.7	572.7	222.7	21	134.229	1.3	0.1065	17	3.5	28	30
76.4789719851688	53	male	20	0	72	intervention	5.23	5.23	8.65	186	NA	19.95	19.34	21.48	19.98	14.48	40	646.468	1.395	8.4	578.5	224.1	14	227.9	1.4	0.1809	14	3	30	43
1.18393660080619	48	male	10	3	87	intervention	4.8	4.6	13.2	140	390	32.4	46.7	27.2	27.5	11.43	53	1551.509	1.425	5.8	474.7	222.7	4	111	1	0.0881	31	2.5	36	52
1.18393660080619	48	male	10	3	86	intervention	6.17	6.37	20.45	121	339	37.95	29.43	24.82	28.84	13.36	44	495.017	1.337	5.4	446.5	1215.8	21	211.9	5.4	0.16820000000000002	31	3.5	35	51
36.2014269242063	58	female	31	19	58	control	6.8	6.21	11.94	153	335	31.06	28.07	33.71	29.71	10.34	34	NA	NA	NA	NA	NA	NA	NA	NA	NA	NA	6	NA	NA
36.2014269242063	58	female	31	19	57	control	7.34	7.34	13.07	144	416	27.08	25.2	31.12	27.17	10.07	26	297.075	1.24	5.5	357	185.3	1	157.5	0.9	0.125	NA	6	NA	NA
16.7576238731854	47	female	7	6	76	control	5.67	5.48	14.8	141	426	24.14	19.64	22.75	20.45	10.83	35	1841.1	1.568	8.8	359.4	324.8	25	180.104	1.5	0.1429	3	3	15	44
16.7576238731854	47	female	7	6	77	control	5.98	6.17	11.91	NA	NA	22.48	18.78	21.1	18.35	10.28	51	993.969	1.569	8.4	412.9	319.3	22	318.5	1.4	0.2528	15	NA	27	39
